# Supplementary material for: Variability in baseline travel behaviour as a predictor of changes in commuting by active travel, car and public transport: a natural experimental study
Source: J Transp Health. 2016 Mar;3(1):77–85. doi: 10.1016/j.jth.2015.11.002 (PMC4861037; doi:10.1016/j.jth.2015.11.002)
Supplement: Supplementary file 1 — Supplementary material [file mmc1.xlsx]

## Sheet: Sheet1
Appendix 1a: Changes in active travel share; association of baseline variability with changes in commute mode share
		Step 1a: Only variability		Step 2a: Variability & exposure		Step 3a: Variability, exposure & interaction between exposure and variability		Step 4a: Maximally adjusted		Step S1a: Sensitivity analyses: less restrictive (0%) definition of change		Step S2a: Sensitivity analyses: more restrictive (30%) definition of change		Step S3a: Sensitivity analyses: Non-movers only		Step S4a: Sensitivity analyses: Individuals with a perfect travel diary only
		RRR	95%CI	RRR	95%CI	RRR	95%CI	RRR	95%CI	RRR	95%CI	RRR	95%CI	RRR	95%CI	RRR	95%CI
HHI
Decrease	Baseline variability	18.75***	[7.23,48.66]	19.66***	[7.10,54.48]	24.11***	[7.75,75.02]	40.82***	[10.63,156.70]	80.93***	[24.39,268.50]	28.52***	[7.17,113.50]	287.80***	[26.97,3071.50]	45.65***	[9.04,230.60]
	Exposure			1.05	[0.87,1.28]	1.28	[0.93,1.76]	1.61*	[1.06,2.44]	1.2	[0.84,1.70]	1.72*	[1.11,2.67]	1.67	[0.82,3.40]	1.6	[0.98,2.62]
	Interaction					0.55	[0.23,1.30]	0.48	[0.17,1.33]	0.76	[0.33,1.76]	0.56	[0.19,1.64]	0.4	[0.07,2.36]	0.52	[0.15,1.87]
Increase	Baseline variability	4.84**	[1.83,12.76]	6.91***	[2.44,19.56]	5.76**	[2.02,16.45]	5.48**	[1.71,17.52]	42.21***	[13.87,128.40]	3.19	[0.91,11.14]	3.76	[0.70,20.10]	5.38*	[1.31,22.10]
	Exposure			1.29*	[1.02,1.63]	1.15	[0.92,1.44]	1.62**	[1.16,2.26]	1.36	[1.00,1.85]	1.81***	[1.27,2.57]	1.78*	[1.11,2.84]	1.61*	[1.09,2.39]
	Interaction					4.45***	[2.04,9.71]	3.34**	[1.41,7.89]	2.67**	[1.27,5.60]	4.18**	[1.64,10.64]	5.14*	[1.31,20.08]	3.51*	[1.20,10.25]
Number of modes
Decrease	Baseline variability	2.96***	[1.99,4.40]	2.84***	[1.91,4.23]	2.63***	[1.72,4.02]	3.23***	[2.04,5.12]	10.14***	[5.69,18.06]	1.78*	[1.13,2.81]	5.45***	[2.72,10.95]	3.05***	[1.77,5.27]
	Exposure			0.88	[0.74,1.06]	0.92	[0.76,1.12]	1.18	[0.87,1.59]	0.94	[0.70,1.27]	1.3	[0.95,1.79]	1.31	[0.86,2.01]	1.27	[0.90,1.80]
	Interaction					0.9	[0.70,1.17]
Increase	Baseline variability	2.75***	[1.78,4.21]	2.78***	[1.81,4.27]	2.67***	[1.67,4.25]	2.95**	[1.81,4.79]	14.31***	[7.84,26.12]	2.26***	[1.40,3.66]	2.53*	[1.24,5.16]	3.16***	[1.76,5.66]
	Exposure			1.15	[0.92,1.44]	1.08	[0.87,1.35]	1.75***	[1.27,2.42]	1.48*	[1.09,2.02]	1.98***	[1.41,2.78]	1.83**	[1.18,2.86]	1.82**	[1.25,2.66]
	Interaction					1.39	[0.98,1.95]
Proportion main mode
Decrease	Baseline variability	43.68***	[10.20,187.10]	37.50***	[8.66,162.40]	34.63***	[7.42,161.60]	46.32***	[8.10,264.90]	234.50***	[38.96,1411.00]	13.67**	[2.31,80.90]	174.90***	[14.11,2169.30]	80.98***	[9.10,720.50]
	Exposure			0.89	[0.74,1.07]	0.93	[0.76,1.12]	1.2	[0.89,1.62]	1.01	[0.75,1.35]	1.32	[0.96,1.81]	1.36	[0.88,2.10]	1.24	[0.88,1.75]
	Interaction					0.89	[0.33,2.40]	1.06	[0.34,3.23]	1.85	[0.60,5.71]	2.36	[0.69,8.10]	0.42	[0.08,2.18]	0.66	[0.14,3.12]
Increase	Baseline variability	91.95***	[19.44,435.00]	96.53***	[20.12,463.20]	70.54***	[12.79,389.10]	106.40***	[14.97,756.40]	1049.70***	[150.50,7322.90]	55.19***	[7.04,432.80]	26.23*	[1.20,573.80]	265.70***	[19.55,3611.00]
	Exposure			1.18	[0.94,1.49]	1.07	[0.85,1.34]	1.68**	[1.21,2.35]	1.45*	[1.07,1.97]	1.91***	[1.35,2.71]	1.89**	[1.18,3.02]	1.69**	[1.15,2.48]
	Interaction					6.60**	[1.81,24.00]	6.97**	[1.63,29.88]	9.98***	[2.66,37.52]	9.89**	[2.12,46.03]	10.68	[0.86,133.40]	4.56	[0.61,34.12]
Multinomial logistic regression with ‘no change’ as the reference outcome category.
The models are adjusted for: gender, age, education level, housing tenure, access to a bicycle, driving licence, car ownership, commute distance, physical health (PCS-8), mental health (MCS-8), limiting health condition, type of settlement and car parking at work.
Values tabulated are relative risk ratios (RRR) and 95% confidence intervals (95%CI).
^Exposure to the intervention. Exposure to the busway was defined as the negative square root of the distance from home to busway.
^^ Interaction between exposure to the intervention and the measure of baseline variability of mode choice.
*p < 0.05; **p < 0.01, ***p < 0.001.
