# Supplementary material for: Variability in baseline travel behaviour as a predictor of changes in commuting by active travel, car and public transport: a natural experimental study
Source: J Transp Health. 2016 Mar;3(1):77–85. doi: 10.1016/j.jth.2015.11.002 (PMC4861037; doi:10.1016/j.jth.2015.11.002)
Supplement: Supplementary file 2 — Supplementary material [file mmc2.xlsx]

## Sheet: Sheet1
Appendix 1b: Changes in active travel share: the association of exposure to the intervention with changes in commute mode share
		Step 1b: Only exposure		Step 2b: Exposure and Variability		Step 3b: Maximally adjusted without interaction between exposure and variability		Step 4b: Maximally adjusted without variability and interaction between exposure and variability
		RRR	95%CI	RRR	95%CI	RRR	95%CI	RRR	95%CI
HHI
Decrease	Exposure^	0.868	[0.73,1.04]	1.05	[0.87,1.28]	1.29	[0.95,1.76]	1.13	[0.84,1.51]
	Baseline variability			19.66***	[7.10,54.48]	32.90***	[9.71,111.50]
Increase	Exposure^	1.14	[0.91,1.42]	1.29*	[1.02,1.63]	1.79***	[1.30,2.47]	1.74***	[1.27,2.40]
	Baseline variability			6.91***	[2.44,19.56]	5.61**	[1.81,17.36]
Number of modes
Decrease	Exposure^	0.87	[0.73,1.04]	0.88	[0.74,1.06]	1.18	[0.87,1.59]	1.13	[0.84,1.51]
	Baseline variability			2.84***	[1.91,4.23]	3.23***	[2.04,5.12]
Increase	Exposure^	1.14	[0.91,1.42]	1.15	[0.92,1.44]	1.75***	[1.27,2.42]	1.74***	[1.27,2.40]
	Baseline variability			2.78***	[1.81,4.27]	2.94***	[1.81,4.79]
Percentage main mode
Decrease	Exposure^	0.87	[0.73,1.04]	0.89	[0.74,1.07]	1.18	[0.87,1.59]	1.13	[0.84,1.51]
	Baseline variability			37.50***	[8.66,162.40]	47.65***	[8.90,255.10]
Increase	Exposure^	1.14	[0.91,1.42]	1.18	[0.94,1.49]	1.78***	[1.29,2.47]	1.74***	[1.27,2.40]
	Baseline variability			96.53***	[20.12,463.20]	134.50***	[21.53,840.60]
Multinomial logistic regression with ‘no change’ as the reference outcome category.
Values tabulated are relative risk ratios (RRR) and 95% confidence intervals (95%CI).
^Exposure to the intervention. Exposure to the busway was defined as the negative square root of the distance from home to busway.
*p < 0.05; **p < 0.01, ***p < 0.001.
