# Supplementary material for: Variability in baseline travel behaviour as a predictor of changes in commuting by active travel, car and public transport: a natural experimental study
Source: J Transp Health. 2016 Mar;3(1):77–85. doi: 10.1016/j.jth.2015.11.002 (PMC4861037; doi:10.1016/j.jth.2015.11.002)
Supplement: Supplementary file 3 — Supplementary material [file mmc3.xlsx]

## Sheet: Sheet1
Appendix 2a: Changes in public transport share: the association of baseline variability with changes in commute mode share
		Step 1a: Only variability		Step 2a: Variability & exposure		Step 3a: Variability, exposure & interaction between exposure and variability		Step 4a: Maximally adjusted		Step S1a: Sensitivity analyses: less restrictive (0%) definition of change		Step S2a: Sensitivity analyses: more restrictive (30%) definition of change		Step S3a: Sensitivity analyses: Non-movers only		Step S4a: Sensitivity analyses: Individuals with a perfect travel diary only
		RRR	95%CI	RRR	95%CI	RRR	95%CI	RRR	95%CI	RRR	95%CI	RRR	95%CI	RRR	95%CI	RRR	95%CI
HHI
Decrease	Baseline variability	54.00***	[13.15,221.80]	57.66***	[13.02,255.30]	60.14***	[13.05,277.20]	82.83***	[15.17,452.40]	73.20***	[18.61,287.90]	^^^		40.65***	[4.82.342.60]	72.07***	[11.16.465.30]
	Exposure^			1.04	[0.82,1.33]	1.14	[0.73,1.76]	1.06	[0.73,1.54]	1.1	[0.79,1.35]			0.98	[0.58.1.66]	1.04	[0.68,1.59]
	Interaction^^					0.77	[0.25,2.41]
Increase	Baseline variability	1.33	0,63	1.88	[0.56,6.31]	1.82	[0.55,6.03]	1.71	[0.49,6.03]	4.15*	[1.40,12.36]			2.94	[0.63.13.72]	1.32	[0.30,5.78]
	Exposure^			1.22	[0.93,1.61]	1.2	[0.91,1.58]	1.54*	[1.11,2.15]	1.28	[0.95,1.72]			1.44	[0.98.2.13]	1.58*	[1.08,2.31]
	Interaction^^					1.26	[0.52,3.05]
Number of modes
Decrease	Baseline variability	3.31***	[2.13,5.16]	3.22***	[2.07,5.03]	3.44***	[2.14,5.54]	3.64***	[2.17,6.11]	6.83***	[4.04,11.56]	^^^		3.04**	[1.51.6.12]	3.52***	[1.94.6.41]
	Exposure^			0.84	[0.67,1.06]	0.81	[0.63,1.04]	0.94	[0.66,1.36]	0.99	[0.71,1.37]			0.94	[0.56.1.57]	0.96	[0.64,1.45]
	Interaction^^					1.07	[0.81,1.42]
Increase	Baseline variability	1.62	[0.98,2.67]	1.69*	[1.01,2.81]	1.67*	[1.00,2.79]	1.78*	[1.05,3.04]	3.01***	[1.83,4.96]			2.31*	[1.22.4.38]	1.52	[0.74,2.91]
	Exposure^			1.18	[0.91,1.53]	1.23	[0.93,1.64]	1.51*	[1.09,2.10]	1.21	[0.90,1.63]			1.45	[0.98.2.15]	1.55*	[1.06,2.27]
	Interaction^^					0.82	[0.59,1.15]
Percentage main mode
Decrease	Baseline variability	43.70***	[8.17,233.80]	40.69***	[7.56,219.00]	38.73***	[6.78,221.20]	50.50***	[7.14,357.30]	82.23***	[14.51,466.00]	^^^		42.53**	[2.96.611.10]	76.69***	[7.29.806.40]
	Exposure^			0.84	[0.67,1.05]	0.85	[0.66,1.08]	0.94	[0.66,1.35]	0.97	[0.71,1.33]			0.95	[0.57.1.58]	0.93	[0.62,1.41]
	Interaction^^					0.78	[0.26,2.35]
Increase	Baseline variability	5.36	[0.88,32.72]	6.43*	[1.03,39.91]	7.36*	[1.13,47.97]	8.29*	[1.18,58.57]	14.35**	[2.56,80.55]			36.99**	[3.11.439.40]	16.06*	[1.47,175.30]
	Exposure^			1.19	[0.91,1.55]	1.26	[0.94,1.70]	1.52*	[1.09,2.11]	1.23	[0.92,1.65]			1.46	[0.98.2.15]	1.53*	[1.05,2.24]
	Interaction^^					0.36	[0.09,1.42]
Multinomial logistic regression with ‘no change’ as the reference outcome category.
The models are adjusted for: gender, age, education level, housing tenure, access to a bicycle, driving licence, car ownership, commute distance, physical health (PCS-8), limiting health condition and the presence of a child in the household.
Values tabulated are relative risk ratios (RRR) and 95% confidence intervals (95%CI).
^Exposure to the intervention. Exposure to the busway was defined as the negative square root of the distance from home to busway.
^^ Interaction between exposure to the intervention and the measure of baseline variability of mode choice.
^^^ not estimated as the number of case in each category would be too small
*p < 0.05; **p < 0.01, ***p < 0.001.
