# Supplementary material for: Variability in baseline travel behaviour as a predictor of changes in commuting by active travel, car and public transport: a natural experimental study
Source: J Transp Health. 2016 Mar;3(1):77–85. doi: 10.1016/j.jth.2015.11.002 (PMC4861037; doi:10.1016/j.jth.2015.11.002)
Supplement: Supplementary file 4 — Supplementary material [file mmc4.xlsx]

## Sheet: Sheet1
Appendix 2b: Changes in public transport share: the association of exposure to the intervention with changes in commute mode share
		Step 1b: Only exposure		Step 2b: Exposure and Variability		Step 3b: Maximally adjusted without interaction between exposure and variability		Step 4b: Maximally adjusted without variability and interaction between exposure and variability
		RRR	95%CI	RRR	95%CI	RRR	95%CI	RRR	95%CI
HHI
Decrease	Exposure^	0.82	[0.66,1.02]	1.04	[0.82,1.33]	1.06	[0.73,1.54]	0.88	[0.61,1.24]
	Baseline variability			57.66***	[13.02,255.30]	82.83***	[15.17,452.40]
Increase	Exposure^	1.18	[0.90,1.53]	1.22	[0.93,1.61]	1.54*	[1.11,2.15]	1.51*	[1.09,2.10]
	Baseline variability			1.88	[0.56,6.31]	1.71	[0.49,6.03]
Number of modes
Decrease	Exposure^	0.82	[0.66,1.02]	0.84	[0.67,1.06]	0.94	[0.66,1.36]	0.88	[0.61,1.24]
	Baseline variability			3.22***	[2.07,5.03]	3.64***	[2.17,6.11]
Increase	Exposure^	1.18	[0.90,1.53]	1.18	[0.91,1.53]	1.51*	[1.09,2.10]	1.51*	[1.09,2.10]
	Baseline variability			1.69*	[1.01,2.81]	1.78*	[1.05,3.04]
Percentage main mode
Decrease	Exposure^	0.82	[0.66,1.02]	0.84	[0.67,1.05]	0.94	[0.66,1.35]	0.88	[0.61,1.24]
	Baseline variability			40.69***	[7.56,219.00]	50.50***	[7.14,357.30]
Increase	Exposure^	1.18	[0.90,1.53]	1.19	[0.91,1.55]	1.52*	[1.09,2.11]	1.51*	[1.09,2.10]
	Baseline variability			6.43*	[1.03,39.91]	8.29*	[1.18,58.57]
Multinomial logistic regression with ‘no change’ as the reference outcome category.
Values tabulated are relative risk ratios (RRR) and 95% confidence intervals (95%CI).
^Exposure to the intervention. Exposure to the busway was defined as the negative square root of the distance from home to busway.
*p < 0.05; **p < 0.01, ***p < 0.001.
