# Supplementary material for: Variability in baseline travel behaviour as a predictor of changes in commuting by active travel, car and public transport: a natural experimental study
Source: J Transp Health. 2016 Mar;3(1):77–85. doi: 10.1016/j.jth.2015.11.002 (PMC4861037; doi:10.1016/j.jth.2015.11.002)
Supplement: Supplementary file 5 — Supplementary material [file mmc5.xlsx]

## Sheet: Sheet1
Appendix 3a: Changes in car share: the association of baseline variability with changes in commute mode share
		Step 1a: Only variability		Step 2a: Variability & exposure		Step 3a: Variability, exposure & interaction between exposure and variability		Step 4a: Maximally adjusted		Step S1a: Sensitivity analyses: less restrictive (0%) definition of change		Step S2a: Sensitivity analyses: more restrictive (30%) definition of change		Step S3a: Sensitivity analyses: Non-movers only		Step S4a: Sensitivity analyses: Individuals with a perfect travel diary only
		RRR	95%CI	RRR	95%CI	RRR	95%CI	RRR	95%CI	RRR	95%CI	RRR	95%CI	RRR	95%CI	RRR	95%CI
HHI
Decrease	Baseline variability	4.12**	[1.49,11.41]	5.86**	[1.97,17.43]	4.20*	[1.28,13.78]	6.00*	[1.51,23.79]	21.64***	[6.81,68.81]	0,39	[0.03,4.67]	4,38	[0.68,27.99]	2,39	[0.40,14.07]
	Exposure^			1.30*	[1.01,1.67]	1,19	[0.92,1.54]	1.85**	[1.26,2.72]	1,28	[0.94,1.75]	3.17***	[1.71,5.87]	1.76*	[1.04,2.97]	2.13**	[1.30,3.49]
	Interaction^^					8.08***	[3.20,20.42]	7.50***	[2.52,22.34]	3.41**	[1.61,7.22]	42.51***	[4.96,364.00]	7.45*	[1.55,35.86]	11.82**	[2.42,57.82]
Increase	Baseline variability	10.60***	[4.30,26.15]	10.12***	[3.88,26.39]	10.97***	[4.08,29.48]	14.10***	[4.42,44.96]	22.91***	[8.12,64.62]	12.65***	[3.29,48.68]	23.00***	[4.78,110.70]	15.57***	[3.82,63.49]
	Exposure^			1,00	[0.83,1.21]	1,03	[0.82,1.30]	1,22	[0.86,1.73]	1,10	[0.80,1.50]	1.544*	[1.02,2.34]	1,06	[0.64,1.75]	1,16	[0.76,1.76]
	Interaction^^					1,06	[0.54,2.08]	0,93	[0.41,2.10]	1,13	[0.55,2.29]	0,55	[0.20,1.51]	0,84	[0.27,2.62]	1,15	[0.42,3.11]
Number of modes
Decrease	Baseline variability	2.65***	[1.73,4.08]	2.71***	[1.75,4.20]	2.70***	[1.65,4.41]	3.31***	[1.85,5.91]	11.68***	[6.47,21.10]	0,87	[0.28,2.71]	3.01**	[1.39,6.52]	3.24**	[1.44,7.29]
	Exposure^			1,19	[0.93,1.51]	110	[0.86,1.39]	1.85***	[1.28,2.61]	1.38	[1.00,1.92]	2.72***	[1.62,4.59]	1.76*	[1.10,2.81]	2.00**	[1.28,3.07]
	Interaction^^					1,60*	[1.12,2.29]	1.60*	[1.04,2.44]	1,21	[0.84,1.74]	3.59**	[1.40,9.19]	1,53	[0.84,2.79]	2.09*	[1.12,3.89]
Increase	Baseline variability	2.30***	[1.56,3.38]	2.20***	[1.50,3.25]	2.40***	[1.59,3.62]	2.57***	[1.62,4.07]	5.80***	[3.49,9.63]	1.86*	[1.15,3.00]	3.18***	[1.74,5.81]	2.22**	[1.27,3.90]
	Exposure^			0,87	[0.73,1.04]	0,87	[0.73,1.04]	1,08	[0.79,1.46]	1,01	[0.76,1.34]	1,21	[0.88,1.67]	0.97	[0.64,1.48]	1,11	[0.76,1.62]
	Interaction^^					1,19	[0.94,1.52]	1,17	[0.88,1.56]	1,07	[0.77,1.47]	1,24	[0.91,1.71]	1,28	[0.88,1.86]	1,42	[0.96,2.09]
Percentage main mode
Decrease	Baseline variability	87.82***		95.11***	[18.74,482.60]	66.00***	[10.40,418.80]	210.50***	[22.01,2013.20]	975.90***	[133.60,7128.10]	5,84	[0.20,173.20]	63.24**	[2.88,1388.30]	83.08*	[2.63,2626.60]
	Exposure^			1,21	[0.95,1.55]	1,07	[0.83,1.36]	1.85**	[1.27,2.70]	1,36	[0.99,1.87]	2.58***	[1.56,4.25]	1.73*	[1.06,2.83]	2.08**	[1.29,3.38]
	Interaction^^					11.66***	[2.82,48.28]	18.23**	[3.02,110.20]	5.75**	[1.56,21.14]	240.90***	[11.63,4988.50]	13,16	[0.97,178.80]	42.99*	[1.80,1029.80]
Increase	Baseline variability	18.60***	[4.42,78.24]	15.87***	[3.72,67.63]	20.22***	[4.44,92.10]	29.01***	[5.16,163.30]	87.94***	[16.68,463.60]	6.89*	[1.12,42.43]	27.13**	[2.89,254.30]	11.07*	[1.13,108.20]
	Exposure^			0,88	[0.74,1.05]	0,88	[0.74,1.05]	1,10	[0.81,1.49]	1,03	[0.78,1.36]	1,22	[0.89,1.68]	1,01	[0.67,1.53]	1,14	[0.78,1.67]
	Interaction^^					1,88	[0.71,4.97]	2,22	[0.71,6.92]	2,16	[0.75,6.19]	2,22	[0.62,7.93]	1,47	[0.35,6.22]	4,05	[0.59,27.89]
Multinomial logistic regression with ‘no change’ as the reference outcome category.
The models are adjusted for: gender, age, education level, access to a bicycle, driving licence, car ownership, commute distance, physical health (PCS-8), mental health (MCS-8), limiting health condition, type of settlement, having change work address and car parking at work.
Values tabulated are relative risk ratios (RRR) and 95% confidence intervals (95%CI).
^Exposure to the intervention. Exposure to the busway was defined as the negative square root of the distance from home to busway.
^^ Interaction between exposure to the intervention and the measure of baseline variability of mode choice.
*p < 0.05; **p < 0.01, ***p < 0.001.
