# Supplementary material for: Variability in baseline travel behaviour as a predictor of changes in commuting by active travel, car and public transport: a natural experimental study
Source: J Transp Health. 2016 Mar;3(1):77–85. doi: 10.1016/j.jth.2015.11.002 (PMC4861037; doi:10.1016/j.jth.2015.11.002)
Supplement: Supplementary file 6 — Supplementary material [file mmc6.xlsx]

## Sheet: Sheet1
Appendix 3b: Changes in car share: the association of exposure to the intervention with changes in commute mode share
		Step 1b: Only exposure		Step 2b: Exposure and Variability		Step 3b: Maximally adjusted without interaction between exposure and variability		Step 4b: Maximally adjusted without variability and interaction between exposure and variability
		RRR	95%CI	RRR	95%CI	RRR	95%CI	RRR	95%CI
HHI
Decrease	Exposure	1.16	[0.92,1.47]	1.30*	[1.01,1.67]	1.94***	[1.3632.75]	1.91***	[1.34,2.71]
	Baseline variability			5.86**	[1.97,17.43]	6.57**	[1.91,22.59]
Increase	Exposure	0.86	[0.72,1.02]	1	[0.83,1.21]	1.14	[0.84,1.55]	1.04	[0.77,1.41]
	Baseline variability			10.12***	[3.88,26.39]	13.03***	[4.25,39.90]
Number of modes
Decrease	Exposure	1.16	[0.92,1.47]	1.19	[0.93,1.51]	1.90***	[1.33,2.71]	1.91***	[1.34,2.71]
	Baseline variability			2.71***	[1.75,4.20]	3.41***	[2.01,5.81]
Increase	Exposure	0.86	[0.72,1.02]	0.87	[0.73,1.04]	1.07	[0.79,1.45]	1.04	[0.77,1.41]
	Baseline variability			2.20***	[1.50,3.25]	2.45***	[1.5703.81]
Percentage main mode
Decrease	Exposure	1.16	[0.92,1.47]	1.21	[0.95,1.55]	1.95***	[1.35,2.81]	1.91***	[1.34,2.71]
	Baseline variability			95.11***	[18.74,482.60]	255.40***	[33.46,1949.40]
Increase	Exposure	0.86	[0.72,1.02]	0.88	[0.74,1.05]	1.09	[0.80,1.47]	1.04	[0.77,1.41]
	Baseline variability			15.87***	[3.72,67.63]	23.73***	[4.48,125.70]
Multinomial logistic regression with ‘no change’ as the reference outcome category.
Values tabulated are relative risk ratios (RRR) and 95% confidence intervals (95%CI).
^Exposure to the intervention. Exposure to the busway was defined as the negative square root of the distance from home to busway.
*p < 0.05; **p < 0.01, ***p < 0.001.
